# Supplementary material for: Evolution of mitochondrial TAT translocases illustrates the loss of bacterial protein transport machines in mitochondria
Source: BMC Biol. 2018 Nov 22;16:141. doi: 10.1186/s12915-018-0607-3 (PMC6251230; doi:10.1186/s12915-018-0607-3)
Supplement: Supplementary file 2 — Table S1. eTatB-positive species and the presence of mitochondria-encoded TatA and TatC. Table S2. Eukaryotic nuclear genomes used for the initial search of Tat components. Table S3. Primers used in the study. Table S4. Plasmids used in the study. Table S5. Bacterial strains used in the study. (XLSX 21 kb) [file 12915_2018_607_MOESM2_ESM.xlsx]

## Sheet: Table S1
Table S1	eTatB-positive species and the presence of mitochondria - encoded TatA and TatC
	mtTatA	mtTatC	nTatB
Cryptophytes
Guillardia theta	?	?	yes
Ochrophytes
Ectocarpus siliculosus	no	yes	yes
Thalasiosira ocenanica	no	yes	yes
Thalassiosira pseudonana	no	yes	yes
Fistulifera solaris	no	yes	yes
Oomycetes
Albugo candida	no	yes	yes
Saprolegnia parasitica	no	yes	yes
Aphanomyces invadans	no	yes	yes
Phytophthora ramorum	no	yes	yes
Aphanomyces astaci	no	yes	yes
Pythium ultimum	no	yes	yes
Phytophthora sojae	no	yes	yes
Plasmopara halstedii	no	yes	yes
Phytophthora infestans	no	yes	yes
Hyaloperonospora arabidopsidis	no	yes	yes
Phytophthora parasitica	no	yes	yes
Phytophthora nicotianae	no	yes	yes
Phytophthora megakarya	no	yes	yes
Pythium ultimum	no	yes	yes
Phytophthora sojae	no	yes	yes
Plasmopara halstedii	no	yes	yes
Phytophthora infestans	no	yes	yes
Hyaloperonospora arabidopsidis	no	yes	yes
Phytophthora parasitica	no	yes	yes
Phytophthora nicotianae	no	yes	yes
Phytophthora megakarya	no	yes	yes

## Sheet: Table S2
	Table S2 Eukaryotic nuclear genomes used for the initial search of Tat components
	eukaryotic proteomes
	Aureococcus anophagefferens
	Acanthamoeba castellanii
	Aurantiochytrium limacinum
	Arabidopsis thaliana
	Blastocystis hominis
	Bigelowiella natans
	Bodo saltans
	Capsaspora owczarzaki
	Chondrus crispus
	Chromera velia
	Cyanidioschyzon merolae
	Cryptosporidium parvum
	Chlamydomonas reinhardtii
	Creolimax fragrantissima
	Chlorella variabilis
	Cyanophora paradoxa
	Dictyostelium discoideum
	Entamoeba histolytica
	Emiliania huxley
	Ectocarpus siliculosus
	Fonticula alba
	Giardia intestinalis
	Galdieria sulphuraria
	Guillardia theta
	Homo sapiens
	Klebsormidium flaccidum
	Leishmania major
	Malawimonas jakobiformis
	Mastigamoeba balamuthi
	Monosiga brevicolis
	Monocercomonoides sp.
	Micromonas pusila
	Nannochloropsis gaditana
	Naegleria gruberi
	Ostreococcus tauri
	Oxytricha trifallax
	Plasmodium falciparum
	Plasmodiophora brassicae
	Perkinsus marinus
	Porphyridium purpureum
	Physcomitrella patens
	Phytophthora infestans
	Paramecium caudatum
	Phaeodactylum tricornutum
	Reticulomyxa filosa
	Sphaeroforma arctica
	Saccharomyces cerevisiae
	Symbiodinium sp.
	Salpingoeca rosetta
	Trichoplax adhaerens
	Trypanosoma brucei
	Toxoplasma gondi
	Theileria parva
	Thalassiosira pseudonana
	Tetrahymena pyriformis
	Thecamonas trahens
	Trichomonas vaginalis
	Volvox carteri
	Vitrella brassicaformis
	Xenopus laevis

## Sheet: Table S3
	Table S3 Primers used in the study
	Primer name	Gene	Plasmid	Restriction site	Primer sequence
	NgTatCopt XbaI F	NgTatCopt	pUG35	XbaI	CTAGTCTAGAATGACCATCATCCAGTATTTCTTC
	NgTatCopt BamHI R	NgTatCopt	pUG35	BamHI	CTAGGGATCCGTATTTTTCCAGGCTTTCCAT
	AgTatAopt START BamHI F	AgTatAopt	pUNIPROM	BamHI	CTAGGGATCCATGAGCCTGGGTCTGGGTCAGATT
	AgTatAopt HA STOP XbaI R	AgTatAopt	pUNIPROM	XbaI	CTAGTCTAGATTAAGCGTAATCTGGAACATCGTATGGGTACGGTTTTTCGCTTTTTTTCGG
	AgTatCopt START BamHI F	AgTatCopt	pUNIPROM	BamHI	CTAGGGATCCATGTTCTTCGTGCTGGAAGATCAC
	AgTatCopt HA STOP XbaI R	AgTatCopt	pUNIPROM	XbaI	CTAGTCTAGATTAAGCGTAATCTGGAACATCGTATGGGTAGAAAAAGCTGTGATCGGTATG
	MjTatCopt START BamHI F	MjTatCopt	pUNIPROM	BamHI	CTAGGGATCCATGAACATCAAACTGCCGATCATC
	MjTatCopt HA STOP XbaI R	MjTatCopt	pUNIPROM	XbaI	CTAGTCTAGATTAAGCGTAATCTGGAACATCGTATGGGTAATTGTTTTTTTTGAAAAAGAT
	NgTatCopt START BamHI F	NgTatCopt	pUNIPROM	BamHI	CTAGGGATCCATGACCATCATCCAGTATTTCTTC
	NgTatCopt HA STOP XbaI R	NgTatCopt	pUNIPROM	XbaI	CTAGTCTAGATTAAGCGTAATCTGGAACATCGTATGGGTAGTATTTTTCCAGGCTTTCCAT
	RaTatAopt START BamHI F	RaTatAopt	pUNIPROM	BamHI	CTAGGGATCCATGAGCATTGGTATTGGTCAGATT
	RaTatAopt HA STOP XbaI R	RaTatAopt	pUNIPROM	XbaI	CTAGTCTAGATTAAGCGTAATCTGGAACATCGTATGGGTATTTTTTCTCGGTGTTGTTGAT
	RaTatCopt START BamHI	RaTatCopt	pUNIPROM	BamHI	CTAGGGATCCATGAACGTGCATATTCCGATTCTG
	RaTatCopt HA STOP XbaI R	RaTatCopt	pUNIPROM	XbaI	CTAGTCTAGATTAAGCGTAATCTGGAACATCGTATGGGTATGCGGTCGGTTCAATGCCAAT
	AgTatAopt START ApaI F	AgTatAopt	pBluescript II KS+	ApaI	CTAGGGGCCCATGAGCCTGGGTCTGGGTCAGATT
	AgTAtAopt 6xHis STOP SacI R	AgTatAopt	pBluescript II KS+	SacI	CTAGGAGCTCTTAGTGATGGTGATGGTGATGCGGTTTTTCGCTTTTTTTCGG
	AgTatCopt START ApaI F	AgTatCopt	pBluescript II KS+	ApaI	CTAGGGGCCCATGTTCTTCGTGCTGGAAGATCAC
	AgTatCopt HA STOP SacI R	AgTatCopt	pBluescript II KS+	SacI	CTAGGAGCTCTTAAGCGTAATCTGGAACATCGTATGGGTAGAAAAAGCTGTGATCGGTATG
	MjTatCopt START ApaI F	MjTatCopt	pBluescript II KS+	ApaI	CTAGGGGCCCATGAACATCAAACTGCCGATCATC
	MjTatCopt HA STOP SacI R	MjTatCopt	pBluescript II KS+	SacI	CTAGGAGCTCTTAAGCGTAATCTGGAACATCGTATGGGTAATTGTTTTTTTTGAAAAAGAT
	NgTatCopt START ApaI F	NgTatCopt	pBluescript II KS+	ApaI	CTAGGGGCCCATGACCATCATCCAGTATTTCTTC
	NgTatCopt HA STOP SacI R	NgTatCopt	pBluescript II KS+	SacI	CTAGGAGCTCTTAAGCGTAATCTGGAACATCGTATGGGTAGTATTTTTCCAGGCTTTCCAT
	RaTatAopt START ApaI F	RaTatAopt	pBluescript II KS+	ApaI	CTAGGGGCCCATGAGCATTGGTATTGGTCAGATT
	RaTatAopt 6xHis STOP SacI R	RaTatAopt	pBluescript II KS+	SacI	CTAGGAGCTCTTAGTGATGGTGATGGTGATGTTTTTTCTCGGTGTTGTTGAT
	RaTatCopt START ApaI F	RaTatCopt	pBluescript II KS+	ApaI	CTAGGGGCCCATGAACGTGCATATTCCGATTCTG
	RaTatCopt HA STOP SacI R	RaTatCopt	pBluescript II KS+	SacI	CTAGGAGCTCTTAAGCGTAATCTGGAACATCGTATGGGTATGCGGTCGGTTCAATGCCAAT
	AgTatAC operon F	AgTatAopt AgTatCopt	pTAT101	BamHI	CTAGGGATCCATGAGCCTGGGTCTGGGTCAGATT
	AgTatAC operon R	AgTatAopt AgTatCopt	pTAT101	PstI	CTAGCTGCAGCCTTAAGCGTAATCTGGAACATCGTATGGGTAGAAAAAACT
	EcTatABNgTatC operon F	EcTatABopt NgTatCopt	pTAT101	BamHI	CTAGGGATCCATGGGTGGTATCAGT
	EcTatABNgTatC operon R	EcTatABopt NgTatCopt	pTAT101	PstI	CTAGCTGCAGCCTTAAGCGTAATCTGGAACATCGTATGGGTAGTATTTTTCCAGGCTTTCCAT
	AmiA RBS START NgRieskeopt-ss EcoRI F	NgRieske-ss + AmiA	pSU18	EcoRI	CTAGGAATTCTATTACAACTCAGGCCGTATGTACGATAAACGTCAGTTTGCA
	NgRieskeopt-ss AXA R	NgRieske-ss + AmiA	pSU18	/	TGCAACTGCCAGACGCAGACCTGC
	NgRieskeopt-ss AXA matureAmiA F	NgRieske-ss + AmiA	pSU18	/	CTGCGTCTGGCAGTTGCAAAAGACGAACTTTTAAAAACC
	matureAmiA STOP XbaI R A	NgRieske-ss + AmiA	pSU18	XbaI	CTAGTCTAGATTATCGCTTTTTCGAATGTGCTTT
	AmiA RBS START AgRieskeopt-ss EcoRI F	AgRieske-ss + AmiA	pSU18	EcoRI	CTAGGAATTCTATTACAACTCAGGCCGTATGCCATCTAAA
	matureAmiA STOP XbaI R B	AgRieske-ss + AmiA	pSU18	XbaI	CTAGTCTAGATTATCGCTTTTTCGAATGTGCTTTCTGGTTGTCGAACCAGTGGAAATA
	EcTatB BamHI F	EcTatB + NgTatCopt	p101C*BC	BamHI	CCGGATCCGTGTTTGATATCGGTTTTAGCGAACTGC
	NgTatCopt PstI R	EcTatB + NgTatCopt	p101C*BC	PstI	CTAGCTGCAGCCTTAAGCGTAATCTGGAACATCGTATGGGTAGTATTTTTCCAGGCTTTCCAT

## Sheet: Table 4
	Table S4. Plasmids used in the study.
	pUNIPROM	Jack et al. 2004
	pUNIPROM AgTatAopt	This study
	pUNIPROM AgTatCopt	This study
	pUNIPROM MjTatCopt	This study
	pUNIPROM NgTatCopt	This study
	pUNIPROM RaTatAopt	This study
	pUNIPROM RaTatCopt	This study
	pBluescript II KS+	Stratagene
	pBluescript AgTatAopt	This study
	pBluescript AgTatCopt	This study
	pBluescript MjTatCopt	This study
	pBluescript NgTatCopt	This study
	pBluescript RaTatAopt	This study
	pBluescript RaTatCopt	This study
	pTAT101	Kneuper et al. 2012
	pTAT101 AgTAToperon	This study
	pTAT101 EcABNgCoperon	This study
	pTH19kr	Hashimoto-Gotoh et al. 2000
	P101*TatBC	Alcock et al. 2013
	P101*TatEcBNgC	This study
	pQE80-CueO	Alcock et al. 2013
	pSU18	Bartolomé et al. 1991
	pSUSufIss-mAmiA	Huang & Palmer 2017
	pSU18 ssAgRieskeopt – mature AmiA	This study
	pSU18 ssNgRieskeopt – mature AmiA	This study

## Sheet: Table S5
	Table S5 Bacterial strains used in the study.
	Strain	Genotype	Source
	MC4100	F–ΔlacU169 araD139 rpsL150 relA1 ptsF rbs flbB5301	Casadaban & Cohen 1979
	B1LK0	MC4100 ΔtatC	Bogsch et al. 1998
	JARV16	MC4100 ΔtatA ΔtatE	Sargent et al. 1999
	DADE	MC4100 ΔtatABCD ΔtatE	Wexler et al. 2000
	MCDSSAC Δtat	MC4100, amiAΔ2-33 amiCΔ2-32, ΔtatABC	Ize et al. 2003, Keller et al. 2012
	MΔABC-A* λAry (AyE)	MC4100 ΔtatABC::apra, attB::PtatAtatA-EAK-eyfpA206K (kanr)	Alcock et al. 2013
	ELV16-A* λAry (AyBCE)	MC4100 ΔtatA, attB::PtatAtatA-EAK-eyfpA206K (kanr)	Alcock et al. 2013
	REFERENCES
	Alcock F et al. 2013. Live cell imaging shows reversible assembly of the TatA component of the twin-arginine protein transport system. Proc. Natl. Acad. Sci. 110:E3650–E3659. doi: 10.1073/pnas.1306738110.
	Bogsch EG et al. 1998. An essential component of a novel bacterial protein export system with homologues in plastids and mitochondria. J. Biol. Chem. 273:18003–6. http://www.ncbi.nlm.nih.gov/pubmed/9660752 (Accessed July 14, 2017).
	Casadaban MJ, Cohen SN. 1979. Lactose genes fused to exogenous promoters in one step using a Mu-lac bacteriophage: in vivo probe for transcriptional control sequences. Proc. Natl. Acad. Sci. 76:4530–4533. doi: 10.1073/pnas.76.9.4530.
	Ize B, Stanley NR, Buchanan G, Palmer T. 2003. Role of the Escherichia coli Tat pathway in outer membrane integrity. Mol. Microbiol. 48:1183–93. http://www.ncbi.nlm.nih.gov/pubmed/12787348 (Accessed December 9, 2015).
	Keller R, de Keyzer J, Driessen AJM, Palmer T. 2012. Co-operation between different targeting pathways during integration of a membrane protein. J. Cell Biol. 199:303–15. doi: 10.1083/jcb.201204149.
	Sargent F, Stanley NR, Berks BC, Palmer T. 1999. Sec-independent protein translocation in Escherichia coli. A distinct and pivotal role for the TatB protein. J. Biol. Chem. 274:36073–82. http://www.ncbi.nlm.nih.gov/pubmed/10593889 (Accessed November 23, 2015).
	Wexler M et al. 2000. TatD is a cytoplasmic protein with DNase activity. No requirement for TatD family proteins in sec-independent protein export. J. Biol. Chem. 275:16717–22. doi: 10.1074/jbc.M000800200.
